# Supplementary material for: Food Safety: Pathological and Biochemical Responses of Nile Tilapia (Oreochromis niloticus) to Parasitological Infestation and Heavy Metals Pollution in Aquaculture System, Jeddah, Saudi Arabia
Source: Animals (Basel). 2024 Dec 27;15(1):39. doi: 10.3390/ani15010039 (PMC11718979; doi:10.3390/ani15010039)
Supplement: Supplementary file 1 [file animals-15-00039-s001.zip]

Archive with 1 entries (1 files):
- animals-3358615-supplementary.pdf
